# Supplementary material for: Morphological and Phylogenetic Characterisation of Prorocentrum spinulentum, sp. nov. (Prorocentrales, Dinophyceae), a Small Spiny Species from the North Atlantic
Source: Microorganisms. 2023 Jan 20;11(2):271. doi: 10.3390/microorganisms11020271 (PMC9967221; doi:10.3390/microorganisms11020271)
Supplement: Supplementary file 1 [file microorganisms-11-00271-s001.zip]

Archive with 1 entries (1 files):
- microorganisms-2146826-supplementary.pdf
